# Supplementary material for: The Bidirectional Shape Memory Effect of Polyurethane Photocrosslinked with Polycaprolactone and Hexamethylene Diisocyanate
Source: Materials (Basel). 2026 Jun 1;19(11):2338. doi: 10.3390/ma19112338 (PMC13258406; doi:10.3390/ma19112338)
Supplement: Supplementary file 1 [file materials-19-02338-s001.zip]

Archive with 1 entries (1 files):
- materials-4332660-supplementary.pdf
